# Supplementary material for: Group II truncated haemoglobin YjbI prevents reactive oxygen species-induced protein aggregation in Bacillus subtilis
Source: eLife. 2022 Sep 20;11:e70467. doi: 10.7554/eLife.70467 (PMC9536834; doi:10.7554/eLife.70467)
Supplement: Figure 2—source data 4. [file elife-70467-fig2-data4.zip]

Archive with 3 entries (2 files):
- Figure 2-source data 4/Figure 2-source data 4.pdf
- Figure 2-source data 4/raw data/
- Figure 2-source data 4/raw data/Bio-Rad 2018-12-13 18hr 32min.scn
