# Supplementary material for: Group II truncated haemoglobin YjbI prevents reactive oxygen species-induced protein aggregation in Bacillus subtilis
Source: eLife. 2022 Sep 20;11:e70467. doi: 10.7554/eLife.70467 (PMC9536834; doi:10.7554/eLife.70467)
Supplement: Figure 3—source data 1. [file elife-70467-fig3-data1.zip]

Archive with 3 entries (2 files):
- Figure 3-source data 1/Figure 3-source data 1.pdf
- Figure 3-source data 1/raw data/
- Figure 3-source data 1/raw data/Bio-Rad 2019-03-29 19hr 10min.scn
