# Supplementary material for: Group II truncated haemoglobin YjbI prevents reactive oxygen species-induced protein aggregation in Bacillus subtilis
Source: eLife. 2022 Sep 20;11:e70467. doi: 10.7554/eLife.70467 (PMC9536834; doi:10.7554/eLife.70467)
Supplement: Figure 4—figure supplement 1—source data 1. [file elife-70467-fig4-figsupp1-data1.zip]

Archive with 1 entries (1 files):
- Figure 4-figure supplement 1 source data 1.tif
